# Supplementary material for: Wide-Ranging Analysis of MicroRNA Profiles in Sporadic Amyotrophic Lateral Sclerosis Using Next-Generation Sequencing
Source: Front Genet. 2018 Aug 14;9:310. doi: 10.3389/fgene.2018.00310 (PMC6102490; doi:10.3389/fgene.2018.00310)
Supplement: FILE S1 — Length distribution of clean reads. Length distribution of reads aligned to miRNAs: the aligned read length ranges from 17 to 27 nucleotides with the maximum distribution of reads captured between 18 and 25 nucleotides (reflecting miRNA read length). [file Table_2.XLSX]

## Sheet: NEU_CTR
id	log2FC	prob
hsa-miR-29b-3p	-0.568359288400378	0.933122641676414
hsa-miR-23b-3p	-0.685879667787929	0.983300538354428
hsa-miR-125a-5p	-0.70403985389524	0.974915760900236
hsa-miR-4301	-0.730230907896321	0.841276063190815
hsa-miR-99b-5p	-0.778445848709263	0.846986557467825
hsa-miR-199b-5p	-0.891751461968266	0.850030457349618
hsa-miR-1	-1.04400365611728	0.897000304775668
hsa-miR-330-3p	-1.07067739566413	0.904861941474504
hsa-miR-98-3p	-1.09581635545685	0.835417646466083
hsa-miR-769-5p	-1.10456091693588	0.911145848870423
hsa-miR-181b-5p	-1.10726057103075	0.983167626538368
hsa-let-7b-5p	-1.11612323068886	0.993989733008296
hsa-miR-381-3p	-1.12823520728046	0.824736433737225
hsa-miR-519a-3p	-1.12940924297903	0.868654489862058
hsa-miR-376c-3p	-1.21110656615365	0.976537467655693
hsa-miR-5701	-1.23423765123824	0.884819780995065
hsa-miR-3679-5p	-1.2374406088735	0.892905204367239
hsa-miR-22-3p	-1.25615223743747	0.978814838240662
hsa-miR-219b-5p	-1.25647059568444	0.889758729457882
hsa-miR-320d	-1.2601486065345	0.890556743102366
hsa-miR-320b	-1.26309172406653	0.800790729198774
hsa-miR-1224-3p	-1.26502436507385	0.89830456842556
hsa-miR-876-3p	-1.26929445490368	0.89249895986474
hsa-miR-6511b-3p	-1.26932528901223	0.892505476235736
hsa-miR-195-3p	-1.27840948106654	0.89440913399637
hsa-miR-3117-5p	-1.28706773477619	0.870407438418078
hsa-miR-489-5p	-1.28706773477619	0.870407438418078
hsa-miR-1287-3p	-1.32024056973878	0.875577166466351
hsa-miR-548aw	-1.32854968685465	0.879512564720938
hsa-miR-760	-1.32854968685465	0.879512564720938
hsa-miR-152-3p	-1.3504698706229	0.967710977836094
hsa-miR-1180-3p	-1.36315519850757	0.879770645845524
hsa-miR-27b-3p	-1.36518104008233	0.990761722477966
hsa-miR-154-5p	-1.37282973125652	0.899210242482326
hsa-miR-1287-5p	-1.38332331200443	0.897150229086947
hsa-miR-3177-3p	-1.40074930153927	0.921946863854301
hsa-miR-4792	-1.40455834035932	0.901929229009658
hsa-miR-193a-3p	-1.43082406969458	0.875381637856487
hsa-miR-29c-3p	-1.44213847330888	0.991126821798997
hsa-miR-193a-5p	-1.44782321569743	0.954761579426574
hsa-miR-490-5p	-1.4536177527733	0.816036353179906
hsa-miR-6820-3p	-1.4608875692208	0.910129022136148
hsa-miR-323a-5p	-1.46636243273114	0.896527697636215
hsa-miR-409-5p	-1.48062851632536	0.891814599256362
hsa-miR-574-5p	-1.48190556610001	0.885373176182638
hsa-miR-548v	-1.50219031578272	0.927315933312057
hsa-miR-302d-3p	-1.5034485240757	0.90442533469397
hsa-miR-6500-3p	-1.5034485240757	0.90442533469397
hsa-miR-190a-5p	-1.52647388664713	0.950785110107579
hsa-miR-504-5p	-1.55596090766742	0.884299089896351
hsa-miR-411-5p	-1.57029863674905	0.899299985970987
hsa-miR-134-5p	-1.57529477135967	0.820841535987555
hsa-miR-655-3p	-1.58295218461069	0.930939095747805
hsa-miR-485-3p	-1.60127077808634	0.935598461744831
hsa-miR-432-5p	-1.60798745767861	0.8771958269987
hsa-miR-375	-1.6384526286695	0.943909100117839
hsa-miR-200a-3p	-1.66481671088109	0.953720009389626
hsa-miR-577	-1.67947548630659	0.941248611562695
hsa-miR-4324	-1.72599783842434	0.947585210283461
hsa-miR-1224-5p	-1.75398718707477	0.938531154705161
hsa-miR-3622a-3p	-1.75398718707477	0.938531154705161
hsa-miR-3960	-1.76357422337735	0.982203734709456
hsa-miR-181d-5p	-1.77633727120948	0.944388842222762
hsa-let-7c-3p	-1.78674452647997	0.887440318928254
hsa-miR-29c-5p	-1.79540319298561	0.982731572867779
hsa-miR-373-3p	-1.79602925590004	0.946969771854882
hsa-miR-3065-5p	-1.81224665211198	0.922070854312536
hsa-miR-369-3p	-1.85009456705574	0.942846594511387
hsa-miR-3151-3p	-1.85147300877796	0.944280640154464
hsa-miR-181c-5p	-1.85151750478346	0.984067489194611
hsa-miR-6507-5p	-1.86129384405246	0.983218057742548
hsa-miR-598-3p	-1.86363052190741	0.984501079016711
hsa-miR-323b-3p	-1.87152516232802	0.919132341467839
hsa-miR-499a-3p	-1.8946487396468	0.982609099311907
hsa-miR-382-3p	-1.93672926556948	0.983066943065723
hsa-miR-299-3p	-1.95827205408032	0.954630907616306
hsa-miR-758-5p	-1.97174923632115	0.910674547213322
hsa-miR-1249	-1.97637103129457	0.972954901889675
hsa-miR-190a-3p	-1.98278936214231	0.968552843804102
hsa-miR-382-5p	-1.99107855546976	0.970647948431369
hsa-miR-335-5p	-1.9922445342243	0.985370530781865
hsa-miR-9-5p	-10.6770038569263	1
hsa-miR-10b-5p	-11.0793201378642	1
hsa-miR-124-3p	-11.1118276701393	1
hsa-miR-219a-2-3p	-11.2702836930144	1
hsa-miR-219a-5p	-12.6463534687955	0.999999999999999
hsa-miR-3622a-5p	-2.02161749119931	0.967184134291221
hsa-miR-24-1-5p	-2.02349199350515	0.962548751584048
hsa-miR-379-3p	-2.0275524051404	0.975034873311003
hsa-miR-1247-5p	-2.03845686092966	0.983328873645864
hsa-miR-487b-3p	-2.05952590866577	0.982743094031165
hsa-miR-105-5p	-2.09620127188699	0.973417282985654
hsa-miR-4524a-3p	-2.10156043038546	0.953540482503126
hsa-miR-132-3p	-2.10934856293316	0.981818271994486
hsa-miR-487a-3p	-2.13263838621973	0.976759360748934
hsa-miR-410-3p	-2.18323628424476	0.98284783916678
hsa-miR-23b-5p	-2.22891240497276	0.97756097018172
hsa-miR-4524a-5p	-2.25417178092737	0.982739434349437
hsa-miR-379-5p	-2.2663303828196	0.982740144644923
hsa-miR-485-5p	-2.28452172587065	0.980897540565425
hsa-miR-539-5p	-2.29828268363481	0.944345180830413
hsa-miR-212-3p	-2.31045606283927	0.938812400562676
hsa-miR-381-5p	-2.34595742042111	0.970492993047413
hsa-miR-34c-3p	-2.39432813295219	0.969556615700453
hsa-miR-330-5p	-2.42062640684761	0.957776479743604
hsa-let-7e-5p	-2.46690088450495	0.999999611186592
hsa-miR-135b-5p	-2.46718933608088	0.973314369573379
hsa-miR-511-3p	-2.46987702239962	0.985270209744734
hsa-miR-299-5p	-2.49791048264981	0.983329515363122
hsa-miR-302b-3p	-2.50746542676021	0.984543679723315
hsa-miR-490-3p	-2.51677937297421	0.981515901214384
hsa-miR-770-5p	-2.5360843702496	0.97724131002779
hsa-miR-412-5p	-2.5557281136486	0.981810129535059
hsa-miR-136-5p	-2.56339591326325	0.970715884253791
hsa-miR-7-2-3p	-2.56342224826624	0.984424186492571
hsa-miR-1299	-2.59483416124065	0.983033434807645
hsa-miR-187-3p	-2.60344638064795	0.982956305921733
hsa-miR-1251-5p	-2.61355737113827	0.982876259511502
hsa-miR-154-3p	-2.61888819436421	0.985372860631238
hsa-miR-487a-5p	-2.68590623528155	0.983301073877565
hsa-miR-132-5p	-2.68844969783869	0.985352303330434
hsa-miR-27b-5p	-2.73633824104045	0.983133247446466
hsa-miR-145-5p	-2.74427231456439	1
hsa-miR-1973	-2.75755207457265	0.985865260962965
hsa-miR-548ba	-2.78697666254017	0.983366640267335
hsa-miR-95-3p	-2.80725056108282	0.985963655567666
hsa-miR-489-3p	-2.83526029038628	0.982856593536065
hsa-miR-488-5p	-2.84449350967905	0.98696046059776
hsa-miR-216b-5p	-2.87034827836336	0.993169082781233
hsa-miR-488-3p	-2.94010419918379	0.985325283964243
hsa-miR-143-5p	-2.95464447993327	0.985371816660905
hsa-miR-129-5p	-2.98691283629657	0.985272260222035
hsa-miR-203a	-3.00739818746047	0.984293577400632
hsa-miR-33b-5p	-3.02012338506774	0.992311011406115
hsa-miR-1246	-3.02031488682319	0.983287763879186
hsa-miR-497-3p	-3.08344262372993	0.985955998859813
hsa-miR-767-5p	-3.1114305549253	0.993169269418885
hsa-miR-193b-5p	-3.15315262257608	0.982868134413891
hsa-miR-4488	-3.16145088016972	0.985026814737803
hsa-miR-206	-3.17949122458152	0.985330156039464
hsa-miR-1185-5p	-3.23923946408319	0.98625077942963
hsa-miR-592	-3.28632670621188	0.991344185154516
hsa-miR-376a-5p	-3.32239154275797	0.990854938703259
hsa-miR-193b-3p	-3.34011159147785	0.992724064137648
hsa-miR-3117-3p	-3.34225642369544	0.988224813059086
hsa-miR-4705	-3.37023524397887	0.989733552101428
hsa-miR-323a-3p	-3.40271296604756	0.987911535393813
hsa-miR-337-5p	-3.41093764920283	0.991685725310722
hsa-miR-147b	-3.44631089799197	0.989991695705804
hsa-let-7c-5p	-3.45377257704764	0.999975254075789
hsa-miR-143-3p	-3.4680491754322	0.999999999999415
hsa-miR-329-3p	-3.52875975695506	0.991588287848411
hsa-miR-125a-3p	-3.61381352996342	0.992647479209803
hsa-miR-539-3p	-3.65767426075286	0.985370645389836
hsa-miR-153-3p	-3.66370888984163	0.985281121586369
hsa-miR-708-5p	-3.68494604280771	0.996234943841516
hsa-miR-34a-5p	-3.68723523345811	1
hsa-miR-124-5p	-3.70737494625101	0.990309271866201
hsa-miR-433-3p	-3.71157334390146	0.986633848508859
hsa-miR-935	-3.76283206314138	0.993164541811705
hsa-miR-3200-3p	-3.82786337320332	0.990822903641191
hsa-miR-127-5p	-3.83539103243545	0.985156447219525
hsa-miR-92b-5p	-3.89697620922577	0.990755243147616
hsa-miR-136-3p	-3.97132832678986	0.994686875381995
hsa-miR-615-3p	-3.98450174313008	0.990852192137719
hsa-miR-1912	-3.9946205789457	0.991223203962046
hsa-miR-497-5p	-4.07967901024088	0.999993542522428
hsa-miR-145-3p	-4.12848254501024	0.991656077885508
hsa-miR-499a-5p	-4.14524894518381	0.986403564824501
hsa-miR-376b-5p	-4.16518200872105	0.991681761531075
hsa-miR-483-5p	-4.2347957720996	0.992778113601745
hsa-miR-4284	-4.2435862416277	0.986953464683583
hsa-miR-10a-5p	-4.26980306600475	0.999998790870358
hsa-miR-129-1-3p	-4.30790043328681	0.993159035173349
hsa-miR-138-2-3p	-4.33561586679807	0.990190401663057
hsa-miR-195-5p	-4.34396377250941	0.999999999935835
hsa-miR-338-5p	-4.46276572505269	1
hsa-miR-34b-3p	-4.53127060470542	0.995307650970292
hsa-miR-127-3p	-4.5885395376175	0.990849831263323
hsa-miR-125b-1-3p	-4.64989886394504	0.999999142047416
hsa-miR-346	-4.70272366032472	0.999998934161135
hsa-miR-214-5p	-4.75306728438893	0.995693734736273
hsa-miR-10b-3p	-4.79278380375151	0.99732105335826
hsa-miR-483-3p	-4.83654443464548	0.99531185899327
hsa-miR-92b-3p	-4.84915475773067	0.999355774414931
hsa-miR-30c-2-3p	-4.87314843563789	0.990734940840657
hsa-miR-377-3p	-4.95560835725072	0.991762173617958
hsa-miR-455-3p	-5.04800537646276	0.999523879673864
hsa-miR-383-5p	-5.09739983880568	0.99999754700286
hsa-miR-2114-5p	-5.15196487632672	0.998039874587931
hsa-miR-338-3p	-5.21276386870237	0.999999994206488
hsa-miR-1248	-5.33395745661442	0.995353804413153
hsa-miR-885-5p	-5.36357650896914	0.989976137528774
hsa-miR-708-3p	-5.36768318125094	0.99999999460755
hsa-miR-30a-3p	-5.37270411872245	0.999726721236019
hsa-miR-30a-5p	-5.37806772827397	0.996705920444092
hsa-miR-204-3p	-5.46412027775945	0.999040178325951
hsa-miR-138-1-3p	-5.77483022372664	0.999999988126989
hsa-miR-1264	-5.78296387792257	0.999999999984526
hsa-miR-34a-3p	-5.80053012800673	0.99723084365062
hsa-miR-184	-6.00718539375037	0.999744256198615
hsa-miR-455-5p	-6.08231993094526	1
hsa-miR-137	-6.1068585717209	0.999999853870069
hsa-miR-196a-5p	-6.31724958821371	0.999209773414259
hsa-miR-149-5p	-6.3467867768486	0.997424142362591
hsa-miR-99a-5p	-6.6284882283557	1
hsa-miR-34c-5p	-6.64742238693884	0.99993970373336
hsa-miR-125b-5p	-6.69337286731527	0.999999999999999
hsa-miR-887-3p	-6.80586919793686	0.999038352980282
hsa-miR-99a-3p	-6.95184351032328	0.99999999946839
hsa-miR-125b-2-3p	-7.02985559771307	0.999999996784282
hsa-miR-204-5p	-7.24653317772743	0.999996087728054
hsa-miR-129-2-3p	-7.24838969788105	0.999999252165631
hsa-miR-214-3p	-7.44373385069918	0.999997847691872
hsa-miR-34b-5p	-7.56283963026517	0.999999949075375
hsa-miR-211-5p	-7.7841520104561	0.999999999999999
hsa-miR-138-5p	-8.354523898308	1
hsa-miR-3182	-8.59999533846709	1
hsa-miR-100-5p	-8.6874443608183	1
hsa-miR-135a-5p	-8.84679046329543	1
hsa-miR-9-3p	-8.97001611755372	1
hsa-miR-218-5p	-9.56266803438375	1
hsa-let-7a-5p	0.253958993704268	0.965447413045098
hsa-miR-101-3p	0.418852097802264	0.927465003525731
hsa-miR-181a-5p	0.46639803387359	0.981002162330417
hsa-miR-424-5p	0.587080036380577	0.81513265847038
hsa-miR-19b-3p	0.868828986511589	0.989711273256714
hsa-miR-423-5p	0.916849452859166	0.932083542715232
hsa-miR-324-3p	0.948361363914828	0.818645755568986
hsa-miR-185-5p	1.01472944701091	0.956129800516034
hsa-miR-183-5p	1.0479027147249	0.813081216400828
hsa-miR-26a-5p	1.06238873910134	0.999999997307741
hsa-miR-26b-5p	1.07721369090627	0.992168474709841
hsa-miR-296-5p	1.17699137274548	0.806352679646219
hsa-miR-660-5p	1.18567533614836	0.983016391827346
hsa-miR-22-5p	1.18952083979813	0.96120588077686
hsa-miR-548f-3p	1.19715033155789	0.800032181557516
hsa-miR-580-3p	1.19800661543981	0.800533354540012
hsa-miR-194-3p	1.20064759554802	0.802069114621164
hsa-miR-106a-5p	1.20066332395287	0.910962384464662
hsa-miR-4742-5p	1.20096497236378	0.802251039343573
hsa-miR-374b-5p	1.21481485341881	0.99304169492613
hsa-miR-28-5p	1.23885352144943	0.98008699025486
hsa-miR-199a-5p	1.24606755107506	0.958743410288188
hsa-miR-148b-3p	1.25572118860922	0.983478380568966
hsa-miR-301b	1.26744627542043	0.919099784119357
hsa-let-7f-2-3p	1.30022788486142	0.868339720860979
hsa-miR-3074-5p	1.31915154669681	0.807079295972099
hsa-miR-1292-5p	1.32217287650988	0.808056031768125
hsa-miR-548d-3p	1.33079634726209	0.810763974707434
hsa-miR-371b-5p	1.33539949228769	0.812194893208701
hsa-miR-641	1.33681409221028	0.875263195561424
hsa-miR-4500	1.34293235409586	0.809055903318294
hsa-miR-6514-3p	1.34293235409586	0.809055903318294
hsa-miR-6764-3p	1.34293235409586	0.809055903318294
hsa-miR-3614-5p	1.34305357281291	0.814545667410781
hsa-miR-324-5p	1.34541172403248	0.95770666424065
hsa-miR-502-3p	1.35463211905429	0.962466635785915
hsa-miR-1273c	1.35807795355124	0.813541498204794
hsa-miR-548a-3p	1.36101572161694	0.814399810861255
hsa-miR-2115-5p	1.36147596483476	0.819948584172191
hsa-miR-4732-5p	1.37539992850384	0.818468497763948
hsa-miR-550a-3p	1.37560012253988	0.913118556664552
hsa-miR-5583-5p	1.39785090681708	0.853332590724139
hsa-miR-301a-3p	1.40573370305865	0.983314317545836
hsa-let-7f-5p	1.41080714352939	0.999091222992498
hsa-miR-3613-3p	1.4273806756927	0.802786694810414
hsa-let-7i-5p	1.43216534107711	0.999803440760219
hsa-miR-194-5p	1.4444720074269	0.924184647534528
hsa-miR-1306-5p	1.44995834378761	0.88510089157416
hsa-miR-590-5p	1.45805972783352	0.990615801084777
hsa-miR-454-3p	1.45832126034642	0.980138531520141
hsa-miR-130a-3p	1.46837736889426	0.98842176432566
hsa-miR-17-3p	1.47573814291803	0.983232069481911
hsa-miR-576-5p	1.50416131064238	0.938363298195848
hsa-miR-19a-3p	1.51030971262487	0.99844019877491
hsa-miR-628-3p	1.51662016638486	0.965888539167217
hsa-miR-140-5p	1.52661639457545	0.982276334420198
hsa-miR-451a	1.53314037425349	0.979543029456475
hsa-miR-500a-3p	1.53747684874328	0.941283631411441
hsa-miR-6502-5p	1.54132464292081	0.86405381840476
hsa-miR-4646-3p	1.56875040574842	0.866207665597075
hsa-miR-4676-3p	1.57580395184951	0.867602072028955
hsa-miR-505-3p	1.57985713558293	0.987729619374535
hsa-miR-6770-5p	1.58100870871629	0.868571719577876
hsa-miR-20b-5p	1.58626232674559	0.971201986659856
hsa-miR-374a-5p	1.60758049249845	0.977596112984699
hsa-miR-664b-3p	1.61852309144211	0.953953802185673
hsa-miR-24-2-5p	1.62489968723664	0.916007676517056
hsa-miR-20a-3p	1.64598137459984	0.966616458970721
hsa-miR-548k	1.66926310329411	0.95704392998816
hsa-miR-664a-3p	1.68636185072951	0.982261516843398
hsa-miR-144-5p	1.72393854689713	0.969467604560047
hsa-miR-362-5p	1.72679844633678	0.939394006316836
hsa-miR-4446-3p	1.73559887688678	0.903545773602461
hsa-let-7g-3p	1.73960840520693	0.981201364710298
hsa-miR-140-3p	1.75808871338479	0.999077415750786
hsa-miR-24-3p	1.76363106588569	0.998558662155512
hsa-miR-1908-5p	1.7644126538167	0.895878072386067
hsa-miR-1270	1.76679654994692	0.896142997061323
hsa-miR-624-5p	1.77301965311372	0.976022678686677
hsa-miR-493-3p	1.77653774797148	0.88854949701878
hsa-miR-31-5p	1.77834825399326	0.987491442812386
hsa-miR-4802-5p	1.83543864998009	0.964550468148928
hsa-miR-671-5p	1.83842854108579	0.977959766172448
hsa-miR-505-5p	1.84741947095311	0.980378571734115
hsa-miR-660-3p	1.86372819644318	0.975533379515501
hsa-miR-93-5p	1.87561353033525	0.999640415107607
hsa-miR-643	1.90451502414663	0.911153124589801
hsa-miR-29b-1-5p	1.91146516027529	0.959760132832688
hsa-miR-548d-5p	1.91283777962115	0.911917441769864
hsa-miR-33a-3p	1.91583811239492	0.980944770458272
hsa-miR-185-3p	1.94781338314098	0.967105027567817
hsa-miR-151a-3p	1.95936317673764	0.981788844682539
hsa-miR-205-5p	1.96282876669249	0.973808324324086
hsa-miR-5187-3p	1.9706217652153	0.974046461279151
hsa-miR-6731-3p	1.98323677628527	0.973915837674627
hsa-miR-92a-1-5p	1.99131763997128	0.971254434044587
hsa-miR-584-5p	1.9947629721333	0.982766943889541
hsa-miR-301a-5p	1.99941401683732	0.971538408748199
hsa-miR-150-5p	10.0740962365358	0.999999999999996
hsa-miR-1255a	2.00069855318376	0.934898027161667
hsa-miR-493-5p	2.00186953700741	0.968957357455763
hsa-miR-4433-5p	2.00689080648016	0.97081456965252
hsa-miR-4433-3p	2.01054517647886	0.970883327068771
hsa-miR-103a-3p	2.0107624427589	0.99920217746639
hsa-miR-31-3p	2.01291990476181	0.973837803158821
hsa-miR-556-5p	2.0196688616315	0.971057670590879
hsa-miR-16-2-3p	2.03792310121791	0.917097939409411
hsa-let-7f-1-3p	2.04208406929618	0.975774066370002
hsa-miR-2355-3p	2.04811667344456	0.941682191511039
hsa-miR-30e-5p	2.05776594910668	0.999997998796034
hsa-let-7g-5p	2.06279403996638	0.995758093422907
hsa-miR-1301-3p	2.07741510796805	0.968161392757721
hsa-miR-6513-3p	2.08635861299424	0.978056060437231
hsa-let-7d-5p	2.10212794547604	0.999999996692314
hsa-miR-4785	2.10551999984569	0.974831575127966
hsa-miR-6516-5p	2.10657919565332	0.941233212822107
hsa-miR-4422	2.12484095628442	0.937837086587054
hsa-miR-3617-5p	2.12528037216624	0.937923738438301
hsa-miR-590-3p	2.125953522597	0.974198430116241
hsa-miR-532-3p	2.14055318259253	0.982989201363678
hsa-miR-340-5p	2.15707665800642	0.990362888338854
hsa-miR-766-5p	2.1666887469599	0.924631670227251
hsa-miR-188-3p	2.16953453541496	0.950424364991269
hsa-miR-17-5p	2.17727377510075	0.993648925053709
hsa-miR-542-5p	2.18188653416093	0.981744681436688
hsa-miR-26b-3p	2.19236543805315	0.975370834587413
hsa-miR-370-3p	2.19640987673558	0.962760878018358
hsa-miR-151a-5p	2.20695334381574	0.999812690228241
hsa-miR-579-3p	2.21858604174931	0.953810069453562
hsa-miR-378c	2.22696472598627	0.981980843871928
hsa-miR-18b-5p	2.23099332492595	0.979515676808082
hsa-miR-942-5p	2.23523683567693	0.946628704822049
hsa-miR-191-3p	2.23525580032694	0.946632100113381
hsa-miR-25-3p	2.24998781875079	0.992972618709967
hsa-miR-30e-3p	2.25614977473627	0.990105104523787
hsa-miR-501-5p	2.25909355733798	0.969315728436029
hsa-miR-876-5p	2.27347033906009	0.94751005867262
hsa-miR-548e-3p	2.31263008584951	0.98108346304107
hsa-miR-19b-1-5p	2.34530254604399	0.99052883434483
hsa-miR-4454	2.35218524655767	0.990429677679072
hsa-miR-1277-5p	2.35656416436857	0.974683962005581
hsa-miR-126-3p	2.36855294616456	0.998973885399806
hsa-miR-3909	2.37945507218199	0.945700983387745
hsa-miR-3120-3p	2.39758004754806	0.981348824955527
hsa-miR-126-5p	2.39774815064039	0.996503261913348
hsa-miR-625-3p	2.40391462306189	0.990689574112098
hsa-miR-4802-3p	2.41798501722062	0.982651496895637
hsa-miR-96-5p	2.43283532911897	0.946955014370139
hsa-miR-7977	2.44338530670974	0.978934839436223
hsa-miR-582-3p	2.46000704061475	0.97758694734491
hsa-miR-548a-5p	2.47733191880924	0.9571635247942
hsa-miR-3912-3p	2.47806207333797	0.979454337502825
hsa-miR-618	2.52442704120361	0.962417982088403
hsa-miR-6802-3p	2.5478464608528	0.984113946014848
hsa-miR-582-5p	2.5561648522948	0.989816030198367
hsa-miR-589-3p	2.5843603292759	0.982390623646997
hsa-miR-208a-3p	2.59138198698503	0.982345477731863
hsa-miR-424-3p	2.59986231853575	0.969807522206713
hsa-miR-106b-3p	2.60020975406254	0.989725133956455
hsa-miR-548o-3p	2.60041504434461	0.982849822214905
hsa-miR-21-5p	2.60992310141225	0.999520211650943
hsa-miR-15a-5p	2.61085616483866	1
hsa-miR-532-5p	2.62468993773055	0.991508994520377
hsa-miR-23a-3p	2.64340223889032	0.999322758836638
hsa-miR-6718-5p	2.65049300822536	0.985098464906315
hsa-miR-589-5p	2.65282079523837	0.991227668309135
hsa-miR-7-1-3p	2.66483661647308	0.99279890575204
hsa-miR-1285-5p	2.67154167822093	0.982745851297432
hsa-miR-92a-3p	2.68669475266983	0.999836158673128
hsa-miR-6852-3p	2.68831588699192	0.982119799088553
hsa-miR-182-5p	2.7032222808425	0.981059583572779
hsa-let-7d-3p	2.71677339979536	0.989411625660134
hsa-miR-374c-3p	2.72762489867031	0.990456181402107
hsa-miR-548ax	2.7578883032297	0.987795575358767
hsa-miR-141-3p	2.77053809690994	0.983872379310512
hsa-miR-106b-5p	2.79216595104419	0.999999999999996
hsa-miR-625-5p	2.79527890542974	0.98955325107018
hsa-miR-3667-5p	2.8064207123699	0.989785421757419
hsa-miR-2355-5p	2.81256996778577	0.983030898372655
hsa-miR-30d-5p	2.85494174112287	0.999999395166974
hsa-miR-224-3p	2.85748202233312	0.952880791977857
hsa-miR-1273h-3p	2.86004577055318	0.987205853129979
hsa-miR-93-3p	2.86354686766842	0.996616781222622
hsa-miR-20b-3p	2.8642269911533	0.980923224382248
hsa-miR-103a-2-5p	2.87539669882757	0.990572180447859
hsa-miR-5690	2.89527506207895	0.986016221619711
hsa-miR-3607-5p	2.8978291815179	0.998667545048014
hsa-miR-20a-5p	2.90208790617827	0.998659259694463
hsa-miR-378a-3p	2.90367321371162	0.999184193572754
hsa-miR-130b-3p	2.92597877273467	0.991362385878525
hsa-miR-3667-3p	2.95659565393579	0.988756934410537
hsa-miR-4521	2.9654641783854	0.962723682078106
hsa-miR-197-3p	2.99407385999446	0.999847821255318
hsa-miR-5100	2.99562923372054	0.989562607777578
hsa-miR-425-5p	3.00433632712997	0.999521999822906
hsa-miR-454-5p	3.0420859199917	0.996837979860322
hsa-miR-1537-3p	3.04949296160367	0.989823971988367
hsa-miR-331-5p	3.05017143555621	0.983728692588148
hsa-miR-671-3p	3.07362941970332	0.982989972466913
hsa-miR-1256	3.13877068231308	0.990674457250606
hsa-miR-27a-3p	3.1406870457748	0.999998509267283
hsa-miR-642a-3p	3.14175381787827	0.990057397987832
hsa-miR-222-3p	3.24891542140173	0.999999915723985
hsa-miR-652-3p	3.25946213592469	0.999154494170568
hsa-miR-335-3p	3.26418856343436	0.996473916449913
hsa-miR-339-3p	3.26589324005226	0.991436244998839
hsa-miR-146b-5p	3.2800943340071	0.997945117569173
hsa-miR-1185-1-3p	3.28146183738452	0.989908684705077
hsa-miR-551a	3.32597849367332	0.989584833495877
hsa-miR-4695-3p	3.32635989021619	0.985032929925416
hsa-miR-331-3p	3.3311962460438	0.989522794016839
hsa-miR-1976	3.35096798417302	0.993645702294702
hsa-miR-18a-5p	3.36925107046408	0.99969459834416
hsa-miR-107	3.41042532595729	0.993110947271524
hsa-miR-4772-3p	3.4139213611242	0.989934321387878
hsa-miR-28-3p	3.42304110473087	0.996505296932166
hsa-miR-188-5p	3.452073476597	0.992522078349601
hsa-miR-450a-5p	3.45691567036181	0.990540773763756
hsa-miR-339-5p	3.45721488232815	0.999850344762517
hsa-miR-1307-3p	3.49279913411115	0.995740196323264
hsa-miR-3194-5p	3.52006840446132	0.989790868547921
hsa-miR-423-3p	3.56228836494354	0.998659316075024
hsa-miR-3130-5p	3.58419294385618	0.99152616681166
hsa-miR-192-5p	3.59456856124445	0.999261637705036
hsa-miR-23a-5p	3.61231547020699	0.993643498609257
hsa-miR-6803-3p	3.64036797208656	0.997689607391562
hsa-miR-16-5p	3.64118344152604	0.999000138074897
hsa-miR-877-3p	3.64328404692532	0.992951326406198
hsa-miR-378a-5p	3.64423777776429	0.992928232553618
hsa-miR-200c-3p	3.67809776124579	0.999662163749121
hsa-miR-4791	3.67876022950593	0.989664914501283
hsa-miR-221-5p	3.68091742990366	0.997181601698548
hsa-miR-181a-2-3p	3.68621886019155	0.998806653273231
hsa-miR-21-3p	3.69373141034655	0.996646168507666
hsa-miR-191-5p	3.70011262380107	0.999972881310798
hsa-miR-342-5p	3.7309599404661	0.992798309526075
hsa-miR-15b-3p	3.7313297638677	0.992956212614826
hsa-miR-130b-5p	3.78043878193361	0.998462005603519
hsa-miR-1304-3p	3.80499428750607	0.997750682881814
hsa-miR-548w	3.82939944502706	0.993175546815642
hsa-miR-629-3p	3.83055649934347	0.993019148855928
hsa-miR-4326	3.93862423752101	0.996568279821297
hsa-miR-450b-5p	3.95398760932644	0.993485851500078
hsa-miR-425-3p	3.98497535115957	0.996765531263022
hsa-miR-6852-5p	4.03538964226333	0.992919645154268
hsa-miR-142-3p	4.08104985864571	0.999999999999999
hsa-miR-361-3p	4.1142730823005	0.998495622584296
hsa-miR-503-5p	4.11680786859734	0.994004480677299
hsa-miR-3591-3p	4.18044451849421	0.992862702177171
hsa-miR-4286	4.23184959989518	0.999999999893623
hsa-miR-378d	4.2408045355696	0.996924765184193
hsa-miR-940	4.26248934762835	0.997381014605948
hsa-miR-484	4.33141480116054	0.995761943896533
hsa-miR-221-3p	4.37395797354525	0.999999999999932
hsa-miR-4772-5p	4.40055834595977	0.995907690828548
hsa-miR-15b-5p	4.44126269198383	1
hsa-miR-224-5p	4.49276702315316	0.99368018483857
hsa-miR-16-1-3p	4.52441456236773	0.996764498221402
hsa-miR-486-3p	4.5711052991476	0.995668529734798
hsa-miR-627-5p	4.66611414303896	0.999574732344615
hsa-miR-1260b	4.73126422672018	0.99999999956498
hsa-miR-155-5p	4.75305867616375	0.998496537195993
hsa-miR-6503-5p	4.76013737789526	0.997897862241086
hsa-miR-326	4.79697471367581	0.997926164388002
hsa-miR-5193	4.81446042781168	0.999756735787304
hsa-miR-941	4.83323887585758	0.999847004949819
hsa-miR-4433b-3p	4.91080737076297	0.997117933849155
hsa-miR-486-5p	4.93862129903823	0.99904316936765
hsa-miR-15a-3p	4.96872357485166	0.999564323131355
hsa-miR-652-5p	5.26540742924914	0.999847773687657
hsa-miR-1275	5.27159765844365	0.999802943844972
hsa-miR-1285-3p	5.2782533651644	0.99975734125436
hsa-miR-3615	5.33256601511221	0.999641847057124
hsa-miR-150-3p	5.35890586559892	0.999651194190522
hsa-miR-642a-5p	5.52156699402149	0.99909242982993
hsa-miR-766-3p	5.58434558441353	0.999802086683129
hsa-miR-27a-5p	5.62183667795881	0.997936226846645
hsa-miR-342-3p	5.64919904761644	0.999999999999997
hsa-miR-431-5p	5.92487364181691	0.998998063008304
hsa-miR-142-5p	6.03996126944172	0.999968160916188
hsa-miR-5684	6.52787231504404	0.999860495772137
hsa-miR-6503-3p	6.87652021752208	0.999999986169099
hsa-miR-223-5p	7.14772661518919	0.999999999865862
hsa-miR-223-3p	7.48679921503691	0.999999999999999
hsa-miR-4433b-5p	9.37107836724112	1

## Sheet: BLOOD_CTR
id	log2FC	prob
hsa-miR-142-3p	-0.622766177630344	0.923985317788306
hsa-miR-15a-5p	-0.822631941688714	0.999999999999995
hsa-miR-223-3p	-1.21986297678561	1
hsa-miR-424-5p	-1.45924872654252	0.905925478542399
hsa-miR-582-5p	-1.69830914396625	0.803763664286842
hsa-miR-148a-3p	-1.73492176522531	0.890051963353214
hsa-miR-454-3p	-1.77594969215742	0.895619942848417
hsa-miR-451a	-1.78455501095433	0.925858878344075
hsa-miR-145-5p	-1.90804044395888	0.893946613028744
hsa-miR-193a-5p	-2.22623581730992	0.807212261458789
hsa-miR-199b-5p	-2.29694847409722	0.893986579925052
hsa-miR-542-5p	-2.41640873588394	0.803735956960748
hsa-miR-4423-3p	-2.49225703593207	0.805047554339307
hsa-miR-338-5p	-2.51375865873018	0.902690166254681
hsa-miR-618	-2.86894124825733	0.803163214837463
hsa-miR-144-3p	-3.06492397159142	0.920016028026444
hsa-miR-143-3p	-3.26685006497419	0.999999831431765
hsa-miR-125a-3p	-3.38189470945581	0.86657902841721
hsa-miR-218-5p	-3.43737871059571	0.922765443046912
hsa-miR-190a-5p	-3.43842323167472	0.80395331798635
hsa-miR-144-5p	-3.61840634456449	0.899046695106315
hsa-miR-342-3p	0.54623920188177	0.834985402524827
hsa-miR-20a-5p	0.932527753007063	0.824926269435007
hsa-miR-151a-5p	0.997716964764287	0.826451731212342
hsa-miR-339-5p	1.09902521179954	0.830087713297859
hsa-miR-23b-3p	1.13745376141151	0.808435517556863
hsa-miR-423-3p	1.20822913963514	0.837860902821925
hsa-miR-3607-5p	1.21793259102225	0.809731870667121
hsa-miR-1260b	1.46564784200619	0.833636968612255
hsa-miR-18a-5p	1.55174870651429	0.80710694220765
hsa-miR-338-3p	1.56500678591566	0.911883039981533
hsa-miR-326	1.68087085122112	0.827081006409586
hsa-miR-877-3p	2.40784529059024	0.81263557912466
hsa-miR-3194-3p	2.48026841889522	0.807749656892343
hsa-miR-1	2.51510653616667	0.83419659543436
hsa-miR-10b-5p	2.54891197067563	0.800953218605138
hsa-miR-153-3p	2.67607360359346	0.826367730954518
hsa-miR-224-5p	2.82050802768358	0.828307936982124
hsa-miR-1296-5p	2.83700011278167	0.809875944436589
hsa-miR-4695-3p	2.96522710154235	0.804051353247864
hsa-miR-5684	3.32444422479308	0.811028246109639
hsa-miR-224-3p	4.48170929172535	0.819036155284561

## Sheet: NEU_BLOOD
id	log2FC	prob
hsa-miR-181a-5p	-0.4613643143711	0.986276426766045
hsa-miR-29b-3p	-0.58483934901612	0.975628934646313
hsa-miR-29a-3p	-0.614043196850695	0.997316988786707
hsa-miR-376a-3p	-0.667073143038731	0.806928655849466
hsa-miR-125a-5p	-0.725986431180991	0.975398187999114
hsa-miR-145-5p	-0.836231870605506	0.991922712888782
hsa-miR-376c-3p	-0.941733550005395	0.969943706895421
hsa-miR-98-3p	-0.985565405497097	0.842192598356766
hsa-let-7b-5p	-0.987025204136404	0.9917198443557
hsa-miR-99b-5p	-1.03385177630088	0.957745858946159
hsa-miR-362-3p	-1.06854139805063	0.904881317917092
hsa-miR-135b-5p	-1.10115336500475	0.859024808044732
hsa-miR-193a-3p	-1.10733705236439	0.909751128856475
hsa-miR-543	-1.1087155807501	0.921946294708347
hsa-miR-152-3p	-1.12926986817543	0.960416076631791
hsa-miR-335-5p	-1.15565305549469	0.985910083134407
hsa-miR-182-3p	-1.16821892330078	0.804592768972942
hsa-miR-3145-5p	-1.16821892330078	0.804592768972942
hsa-miR-4492	-1.16821892330078	0.804592768972942
hsa-miR-4687-5p	-1.16821892330078	0.804592768972942
hsa-miR-513c-5p	-1.16821892330078	0.804592768972942
hsa-miR-520c-3p	-1.16821892330078	0.804592768972942
hsa-miR-5683	-1.16821892330078	0.804592768972942
hsa-miR-7843-3p	-1.16821892330078	0.804592768972942
hsa-let-7b-3p	-1.17432724887179	0.861230321432042
hsa-miR-330-3p	-1.19782112582494	0.962690727242629
hsa-miR-369-3p	-1.21300084594232	0.906647008130228
hsa-miR-4485	-1.26862333508576	0.833666770467823
hsa-miR-6734-3p	-1.2849463997282	0.849074837881805
hsa-miR-181d-5p	-1.28612568514426	0.929594715522481
hsa-miR-1197	-1.28901276326242	0.925332367003361
hsa-miR-495-5p	-1.30462755064357	0.859861036272962
hsa-miR-4789-3p	-1.30725104016431	0.860491618131714
hsa-miR-514a-5p	-1.30725104016431	0.860491618131714
hsa-miR-548al	-1.30725104016431	0.860491618131714
hsa-miR-653-5p	-1.30725104016431	0.860491618131714
hsa-miR-885-3p	-1.30725104016431	0.860491618131714
hsa-miR-933	-1.30725104016431	0.860491618131714
hsa-miR-320a	-1.34663812537443	0.985553369295852
hsa-miR-432-5p	-1.36382164845669	0.898781515677588
hsa-miR-656-3p	-1.36854683178702	0.946792113985505
hsa-miR-3065-5p	-1.37369011432903	0.834835028378349
hsa-miR-1286	-1.38410000238015	0.869136085989556
hsa-miR-2114-3p	-1.38410000238015	0.869136085989556
hsa-miR-5010-3p	-1.38410000238015	0.869136085989556
hsa-miR-5585-3p	-1.38410000238015	0.869136085989556
hsa-miR-6881-3p	-1.38410000238015	0.869136085989556
hsa-miR-1236-5p	-1.38442277364137	0.831665915387245
hsa-miR-1273a	-1.38442277364137	0.831665915387245
hsa-miR-1296-3p	-1.38442277364137	0.831665915387245
hsa-miR-4803	-1.38442277364137	0.831665915387245
hsa-miR-875-5p	-1.38442277364137	0.831665915387245
hsa-miR-95-5p	-1.38442277364137	0.831665915387245
hsa-miR-3657	-1.39891873053394	0.834637715662592
hsa-miR-491-3p	-1.4091337662016	0.836730563360991
hsa-miR-410-3p	-1.41528332967402	0.937782798023775
hsa-miR-485-3p	-1.4455732108676	0.960889079638069
hsa-miR-597-5p	-1.4696992794049	0.860433021576048
hsa-miR-409-5p	-1.48483636708789	0.907811740124737
hsa-miR-466	-1.48693732841526	0.902310073602015
hsa-miR-4787-3p	-1.48693732841526	0.902310073602015
hsa-miR-3605-3p	-1.49432070342191	0.917403915018758
hsa-miR-23b-5p	-1.53056231207329	0.869137670110516
hsa-miR-5196-3p	-1.57172271615369	0.91028337388794
hsa-miR-548as-3p	-1.5720188983783	0.91025575447436
hsa-miR-548b-3p	-1.59481461924894	0.973180299424888
hsa-miR-181c-5p	-1.60542874737537	0.990234714359471
hsa-miR-224-3p	-1.62422726939224	0.925419855150511
hsa-miR-376c-5p	-1.63201600883294	0.896582577522335
hsa-miR-217	-1.6464116499124	0.928436303361663
hsa-miR-433-5p	-1.6464116499124	0.928436303361663
hsa-miR-670-3p	-1.6464116499124	0.928436303361663
hsa-miR-654-3p	-1.65675598052662	0.970354534255894
hsa-miR-330-5p	-1.66918573512568	0.975895636667514
hsa-miR-519a-3p	-1.68871128439998	0.970970283951105
hsa-miR-381-3p	-1.72632309431584	0.9851825955657
hsa-miR-218-2-3p	-1.73759790936998	0.934896745574423
hsa-miR-296-3p	-1.73759790936998	0.934896745574423
hsa-miR-549a	-1.73759790936998	0.934896745574423
hsa-miR-369-5p	-1.75263428417104	0.976961614846424
hsa-miR-22-3p	-1.78245351936629	0.990504428126604
hsa-miR-216a-5p	-1.78973305595421	0.944406257505259
hsa-miR-6075	-1.78973305595421	0.944406257505259
hsa-miR-23b-3p	-1.82333342919944	1
hsa-miR-1224-3p	-1.82783126300149	0.975384576283163
hsa-miR-6511a-3p	-1.84000195584133	0.974298132784827
hsa-miR-195-3p	-1.84149665705047	0.974463439092106
hsa-miR-3117-5p	-1.84938654048955	0.970114525883375
hsa-miR-489-5p	-1.84938654048955	0.970114525883375
hsa-miR-495-3p	-1.88583096557122	0.990252844298132
hsa-miR-548aw	-1.89173330880763	0.971283180316598
hsa-miR-760	-1.89173330880763	0.971283180316598
hsa-miR-133a-5p	-1.90375660660821	0.971227795779188
hsa-let-7e-3p	-1.91622305514498	0.953891977341185
hsa-miR-379-5p	-1.91802573956575	0.982528947680158
hsa-miR-29c-5p	-1.91900354605256	0.990316927424767
hsa-miR-1227-3p	-1.91985743077975	0.954119162592221
hsa-miR-29c-3p	-1.92749258773778	0.999999999692006
hsa-miR-181b-5p	-1.92775823940466	0.995258845766491
hsa-miR-4448	-1.93177659719861	0.981952915791624
hsa-miR-376a-2-5p	-1.93585874918681	0.941892286366737
hsa-miR-338-5p	-1.94900706632251	0.996135201045566
hsa-miR-1249	-1.95113737817017	0.990214849074639
hsa-miR-27b-5p	-1.95388829887979	0.975301052836018
hsa-miR-3177-3p	-1.96696334720616	0.980811759290605
hsa-miR-431-3p	-1.98742502911129	0.972829724074372
hsa-miR-124-3p	-10.8549648923402	1
hsa-miR-219a-2-3p	-11.8572373242779	1
hsa-miR-219a-5p	-13.2327457822545	1
hsa-miR-10b-5p	-13.6282321085398	0.999999999999996
hsa-miR-337-5p	-2.00220097307683	0.971426254565077
hsa-miR-4301	-2.01104623851976	0.991146996596303
hsa-miR-4524a-3p	-2.01913408395487	0.979253512584309
hsa-miR-490-5p	-2.02084413820885	0.957728186359069
hsa-miR-6820-3p	-2.02751876294577	0.976947962120775
hsa-miR-487b-3p	-2.02806908262948	0.990247501729606
hsa-miR-323a-5p	-2.0330968956742	0.973524665537227
hsa-miR-3200-3p	-2.06775727009744	0.967309939365979
hsa-miR-302d-3p	-2.07095264428533	0.975074773877141
hsa-miR-6500-3p	-2.07095264428533	0.975074773877141
hsa-miR-548v	-2.07099049111711	0.981793231480435
hsa-miR-377-5p	-2.09745378222556	0.980834262363641
hsa-miR-27b-3p	-2.10050264356094	0.999968172488997
hsa-miR-411-3p	-2.19353646481718	0.976363243061881
hsa-miR-134-5p	-2.20734318512744	0.985714126509167
hsa-miR-375	-2.21047604893766	0.985597678280021
hsa-miR-154-5p	-2.23910981059698	0.991038848467368
hsa-miR-489-3p	-2.24336376747606	0.975538346888798
hsa-miR-7-2-3p	-2.26217729483277	0.983773655559557
hsa-miR-4324	-2.29955767135104	0.986017344417528
hsa-miR-1224-5p	-2.32869336358813	0.98370373459719
hsa-miR-3622a-3p	-2.32869336358813	0.98370373459719
hsa-miR-3960	-2.33794625319433	0.988300691179038
hsa-miR-598-3p	-2.34116406980511	0.992308749096209
hsa-let-7c-3p	-2.36203065258621	0.969281085340581
hsa-miR-373-3p	-2.3718784725637	0.985760833076743
hsa-let-7e-5p	-2.40277063088722	0.999259719193126
hsa-miR-382-5p	-2.4195038250415	0.991651216631278
hsa-miR-3151-3p	-2.42841736825236	0.984933306440643
hsa-miR-6507-5p	-2.43796727478983	0.989792217118267
hsa-miR-380-3p	-2.47121087133213	0.990235556701266
hsa-miR-499a-3p	-2.4719537449826	0.989277232285043
hsa-miR-193b-5p	-2.48318875100347	0.963940066565961
hsa-miR-544a	-2.48805332024256	0.969798494262772
hsa-miR-411-5p	-2.50920975176546	0.985589792380299
hsa-miR-4284	-2.51880921915639	0.971621963884159
hsa-miR-769-3p	-2.53560495313692	0.986408407670917
hsa-miR-758-5p	-2.55121831327955	0.973186932220036
hsa-miR-190a-3p	-2.56204726805429	0.985669174051219
hsa-miR-487a-3p	-2.59340567136561	0.989595767980879
hsa-miR-3622a-5p	-2.60161146297098	0.985792747230884
hsa-miR-154-3p	-2.61523231833922	0.992230519889922
hsa-miR-1247-5p	-2.61911348930098	0.99021823141796
hsa-miR-95-3p	-2.64935344478264	0.990801652484039
hsa-miR-935	-2.65296934398638	0.985779192644838
hsa-miR-212-3p	-2.67082741188359	0.986062713672376
hsa-miR-105-5p	-2.67785085366603	0.985527357103678
hsa-miR-1296-5p	-2.70964024623072	0.989356328068932
hsa-miR-10a-3p	-2.71541373164354	0.985798342646352
hsa-miR-655-3p	-2.72280279463896	0.995632530699834
hsa-miR-136-5p	-2.7478118825438	0.985527146197664
hsa-miR-132-5p	-2.77695150129042	0.992116818207645
hsa-miR-4524a-5p	-2.83911936195206	0.990926038383026
hsa-miR-200a-3p	-2.91328467286327	0.991181262920567
hsa-miR-132-3p	-2.93843052725713	0.990469801992494
hsa-miR-382-3p	-2.94179876889422	0.992418163833932
hsa-miR-139-3p	-2.97918053731815	0.986008184268024
hsa-miR-34c-3p	-2.98162810822244	0.985846845773793
hsa-miR-1248	-2.986591281823	0.992165521336717
hsa-miR-376a-5p	-3.02819293128819	0.992088601427
hsa-miR-511-3p	-3.05901851805832	0.994208062652865
hsa-miR-487a-5p	-3.06588376161646	0.986086705822498
hsa-miR-302b-3p	-3.09731468381249	0.992301184607501
hsa-miR-770-5p	-3.12594386718117	0.985631905329319
hsa-miR-412-5p	-3.14657170910842	0.988013976551618
hsa-miR-452-5p	-3.15656701244894	0.985741126139546
hsa-miR-1299	-3.18633451414256	0.990244908507855
hsa-miR-1251-5p	-3.20482957492427	0.991403383941346
hsa-miR-1973	-3.35135661191963	0.9954888368232
hsa-miR-548ba	-3.38133347028291	0.991957802626943
hsa-miR-488-5p	-3.43950859753752	0.995566910215349
hsa-miR-216b-5p	-3.46558972337917	0.996688514676484
hsa-miR-379-3p	-3.51965589532719	0.992143135557588
hsa-miR-488-3p	-3.53610108738018	0.994489410146313
hsa-miR-1	-3.55911019228395	0.996226654745163
hsa-miR-129-5p	-3.58373688701389	0.994864110889703
hsa-miR-299-5p	-3.5860549708201	0.995362083230311
hsa-miR-376b-5p	-3.59078525824028	0.991764692282845
hsa-miR-203a	-3.60452269484164	0.99217621785225
hsa-miR-323a-3p	-3.60876544936558	0.995489868261657
hsa-miR-1246	-3.61757339619977	0.991803019753771
hsa-miR-338-3p	-3.64775708278672	1
hsa-miR-497-3p	-3.68112842609615	0.995618237959464
hsa-miR-767-5p	-3.70947100960977	0.99807335383938
hsa-miR-485-5p	-3.73482481090956	0.997700493621325
hsa-miR-4488	-3.76020174145121	0.992829247430324
hsa-miR-136-3p	-3.77437166738273	0.994494049147976
hsa-miR-206	-3.7784275806394	0.994441299760957
hsa-miR-33b-5p	-3.86440524263504	0.993830700202238
hsa-miR-539-3p	-3.88237814374874	0.990944889012108
hsa-miR-592	-3.88610276271482	0.996200649472991
hsa-miR-577	-3.89830171635849	0.997386840451122
hsa-miR-3117-3p	-3.94245316952582	0.995085386111476
hsa-miR-433-3p	-3.95376032951873	0.996542570184378
hsa-miR-4705	-3.97071452107419	0.995382301223476
hsa-miR-539-5p	-4.03570779423576	0.996643588208673
hsa-miR-299-3p	-4.0674619549922	0.995083327453841
hsa-miR-34c-5p	-4.09505565101515	0.998203061459759
hsa-miR-499a-5p	-4.13488174413267	0.998386682753205
hsa-miR-127-5p	-4.21429947675714	0.992093858360381
hsa-miR-497-5p	-4.25322753029694	0.996925734103185
hsa-miR-1185-5p	-4.25641717810937	0.99375355382004
hsa-miR-329-3p	-4.27049077918234	0.999205187774534
hsa-miR-124-5p	-4.3098909209877	0.996093692240814
hsa-miR-381-5p	-4.32935007765561	0.995239783297017
hsa-miR-24-1-5p	-4.38335441142783	0.997350182596573
hsa-miR-195-5p	-4.45539277155527	1
hsa-miR-92b-5p	-4.50023901786032	0.996669852758765
hsa-miR-193b-3p	-4.50428261814967	0.997267486614567
hsa-miR-34a-5p	-4.57121271176769	0.999999999999999
hsa-miR-615-3p	-4.5879740759895	0.995290464927102
hsa-miR-1912	-4.74910817011557	0.995601635477425
hsa-miR-483-5p	-4.83863429511978	0.998083131227466
hsa-miR-455-3p	-4.85292127785052	0.996047908813923
hsa-miR-34b-5p	-4.88720143212444	0.999403699067039
hsa-miR-129-1-3p	-4.91176095610509	0.997750990570295
hsa-miR-138-2-3p	-4.93947750123111	0.9968408635925
hsa-miR-10a-5p	-5.05233423456647	0.999999999999999
hsa-miR-490-3p	-5.10339526902864	0.996135606326777
hsa-miR-34b-3p	-5.13501510221822	0.998809388858591
hsa-miR-125b-1-3p	-5.25348135535242	0.999235403772134
hsa-miR-346	-5.306212984612	0.999285942742275
hsa-let-7c-5p	-5.3090385260284	1
hsa-miR-214-5p	-5.35645870205034	0.998564183392931
hsa-miR-10b-3p	-5.39609278874917	0.999823196856395
hsa-miR-483-3p	-5.43974679782585	0.998980879432089
hsa-miR-30c-2-3p	-5.47626540856214	0.995271140180906
hsa-miR-196a-5p	-5.48012366397415	0.995240992186234
hsa-miR-34a-3p	-5.52060905280206	0.998467216010178
hsa-miR-133a-3p	-5.54652157831773	0.999916608994533
hsa-miR-383-5p	-5.6998809803237	0.999761377956948
hsa-miR-377-3p	-5.72128430639858	0.998583530620984
hsa-miR-2114-5p	-5.75426708876797	0.999992888603222
hsa-miR-708-3p	-5.9692308903379	0.997302894013522
hsa-miR-30a-3p	-5.97423152676213	0.999467232932895
hsa-miR-204-3p	-6.06529601605008	0.999992455625423
hsa-miR-218-5p	-6.12528932378804	0.999998868902919
hsa-miR-127-3p	-6.21907354310929	0.998055410817374
hsa-miR-153-3p	-6.33978249343509	0.998395580444766
hsa-miR-138-1-3p	-6.37474545992479	0.998217201065043
hsa-miR-1264	-6.38285935205807	0.999809649042602
hsa-miR-708-5p	-6.50625411804486	0.998419089121701
hsa-miR-184	-6.60612703368116	0.998884589120349
hsa-miR-92b-3p	-6.64533924689758	1
hsa-miR-30a-5p	-6.66537811740366	1
hsa-miR-455-5p	-6.68095309336862	1
hsa-miR-137	-6.70538935019379	0.999571526812521
hsa-miR-99a-5p	-6.85404268923364	0.999999999999999
hsa-miR-125b-5p	-6.91999013980465	0.999999999999999
hsa-miR-885-5p	-6.96886606512828	0.999926397970162
hsa-miR-204-5p	-7.25246606975433	1
hsa-miR-135a-5p	-7.37527273086582	0.997611372572454
hsa-miR-887-3p	-7.40152102641039	0.99729600654071
hsa-miR-125b-2-3p	-7.62465866877665	1
hsa-miR-149-5p	-7.7924846673763	1
hsa-miR-129-2-3p	-7.84240826398138	1
hsa-miR-214-3p	-8.037089100994	1
hsa-miR-100-5p	-8.2771675607942	1
hsa-miR-138-5p	-8.29725955577667	1
hsa-miR-211-5p	-8.37644475680835	1
hsa-miR-99a-3p	-8.39615651277019	1
hsa-miR-3182	-8.76769996250715	0.999918669397287
hsa-miR-9-3p	-8.82152783391647	1
hsa-miR-9-5p	-9.46508903431151	0.999999999999996
hsa-let-7a-5p	0.300110053009416	0.95333960488922
hsa-miR-7-5p	0.511125085779639	0.813704277590989
hsa-miR-30b-5p	0.561743070736395	0.954595098591113
hsa-miR-660-5p	0.682392196308018	0.897196235434312
hsa-miR-185-5p	0.762483674554853	0.971377828861587
hsa-miR-193a-5p	0.778412601612489	0.807460400214174
hsa-miR-363-3p	0.816492663083786	0.917321205709407
hsa-miR-625-3p	0.830987957832896	0.845266653021956
hsa-miR-101-3p	0.904363665676922	0.996186612366238
hsa-miR-148b-3p	0.912263684091216	0.978338135981262
hsa-miR-106a-5p	0.914856717545344	0.866207983255512
hsa-miR-26a-5p	0.918782586666449	0.991734431660164
hsa-miR-28-5p	0.980470371437201	0.978388607504434
hsa-miR-130a-3p	1.01492989861255	0.984369608069909
hsa-miR-664a-5p	1.06382085930399	0.847230467120815
hsa-miR-31-3p	1.06406871762654	0.809714829107578
hsa-miR-4677-3p	1.06719648290227	0.857327456513128
hsa-miR-625-5p	1.09655320149284	0.92057426313941
hsa-miR-19b-3p	1.09690449861035	0.997625550464933
hsa-miR-340-3p	1.10249155526019	0.976060653924294
hsa-miR-374b-5p	1.13694864314303	0.999848093197825
hsa-miR-660-3p	1.13753218810668	0.931700817382553
hsa-miR-374b-3p	1.15481335815996	0.86666148002722
hsa-miR-151a-5p	1.20923637905145	0.994620157436244
hsa-miR-6802-3p	1.20934911826838	0.915855092834314
hsa-miR-101-5p	1.21303358162396	0.954303152904794
hsa-miR-580-3p	1.2319462819383	0.922295527614246
hsa-miR-188-3p	1.2337851315717	0.822103346898049
hsa-miR-877-3p	1.23543875633509	0.929787376205796
hsa-miR-629-5p	1.2717584005883	0.93170990612901
hsa-miR-17-3p	1.28342200570583	0.983350690975456
hsa-miR-494-3p	1.34658350117754	0.930559118873146
hsa-miR-335-3p	1.3467806954361	0.82631384702899
hsa-miR-493-5p	1.34702034229637	0.910096347276643
hsa-miR-4433-3p	1.36910862707709	0.833560002026024
hsa-let-7f-1-3p	1.37088634184537	0.950535380066459
hsa-miR-570-3p	1.39917523676405	0.804056562756992
hsa-miR-199b-5p	1.40519701212895	0.996180535780418
hsa-miR-876-5p	1.42189987875282	0.800688095882313
hsa-miR-183-5p	1.42522765391823	0.973823225597147
hsa-miR-205-5p	1.46921104958512	0.927181860075114
hsa-let-7g-3p	1.49126924590895	0.984867227087
hsa-miR-6852-3p	1.49371686338391	0.865105067852714
hsa-miR-548d-5p	1.49831651175915	0.954973457726128
hsa-miR-576-5p	1.50230390466113	0.964257558739421
hsa-miR-31-5p	1.53830481289083	0.983787121529194
hsa-miR-3913-5p	1.54219583622167	0.912665259715072
hsa-miR-92a-3p	1.56522103942772	0.984414939438399
hsa-miR-628-3p	1.58596264693691	0.977587530447299
hsa-miR-33a-3p	1.59578534417538	0.984638521849518
hsa-miR-151a-3p	1.60712858197539	0.974770243967622
hsa-miR-5701	1.61898489256895	0.889731767207457
hsa-miR-6513-3p	1.62010243257107	0.892906300359305
hsa-miR-493-3p	1.62061893213879	0.946468712276463
hsa-miR-4446-3p	1.62592664782501	0.894179734006833
hsa-miR-148a-3p	1.63566098556949	0.996182623782358
hsa-miR-20b-5p	1.65329946034308	0.977283415566122
hsa-miR-6852-5p	1.65759678126738	0.945938535285152
hsa-miR-548d-3p	1.65865897399153	0.94894791742112
hsa-let-7i-5p	1.65935163259184	1
hsa-miR-579-3p	1.6611785514443	0.895594110571224
hsa-miR-545-5p	1.67020449575055	0.979218233208942
hsa-miR-224-5p	1.67225899546958	0.966924847162945
hsa-miR-6770-5p	1.67652915373725	0.878707964856073
hsa-miR-3607-5p	1.67989659049565	0.985415514723938
hsa-miR-378d	1.69544567901347	0.964145989788351
hsa-miR-542-3p	1.70182034421056	0.977912918293471
hsa-miR-140-3p	1.71423485833376	1
hsa-let-7f-5p	1.71503822018774	0.999999999999937
hsa-miR-374c-3p	1.71774600600239	0.965506565624323
hsa-miR-6793-3p	1.71918588243798	0.970582386747189
hsa-miR-4422	1.72487957706199	0.972383098541865
hsa-miR-1273c	1.74340948569629	0.914698341231329
hsa-miR-501-5p	1.75585687395461	0.971764389718631
hsa-miR-92a-1-5p	1.7666977796165	0.964423073578107
hsa-miR-194-3p	1.76860480888741	0.96506045715197
hsa-miR-505-3p	1.77386737549487	0.995863647025781
hsa-miR-32-5p	1.77432963833033	0.991445026103737
hsa-miR-576-3p	1.78019234129143	0.970355580588231
hsa-miR-19b-1-5p	1.78806226535322	0.985814194065587
hsa-miR-1306-5p	1.79083467837632	0.972050495632447
hsa-miR-30d-5p	1.80607913166556	1
hsa-miR-374a-3p	1.80934042561734	0.966370181175214
hsa-miR-4742-5p	1.81508354997288	0.971932902345348
hsa-miR-1273h-3p	1.81728652353247	0.975976120209935
hsa-miR-18a-5p	1.81750236394979	0.997649948076025
hsa-miR-641	1.82487694721752	0.975312605806162
hsa-miR-378c	1.86268657096975	0.976961291937292
hsa-miR-30e-5p	1.88591375976189	1
hsa-miR-20b-3p	1.90048407251628	0.933797327530263
hsa-miR-190a-5p	1.91194934502759	0.975669550080448
hsa-miR-107	1.91321458334635	0.985828513972285
hsa-miR-550a-5p	1.92057765517484	0.962073564512794
hsa-miR-103a-3p	1.92100839819412	0.999702412231026
hsa-miR-6731-3p	1.92703878991138	0.977747463172982
hsa-miR-24-3p	1.93031850390293	1
hsa-miR-371b-5p	1.94726170179035	0.941155182640109
hsa-miR-29b-1-5p	1.9490770160274	0.985275053812761
hsa-miR-340-5p	1.95274542964764	0.995264791027447
hsa-miR-548a-3p	1.96221944293942	0.981526921931436
hsa-miR-7977	1.96251050424234	0.977099185810712
hsa-miR-548q	1.96353320040405	0.945393788973535
hsa-let-7g-5p	1.96599199907401	1
hsa-miR-20a-5p	1.96956015317121	0.998115980561879
hsa-miR-671-3p	1.98579465250489	0.967867663732663
hsa-miR-4423-3p	1.98874911623623	0.976102314901956
hsa-miR-24-2-5p	2.01283743005595	0.978234004836888
hsa-let-7d-5p	2.02533406236336	0.999844860066954
hsa-miR-6718-5p	2.0455611395364	0.985508909536158
hsa-miR-424-5p	2.04632876292309	0.99982734872573
hsa-miR-301b	2.04868569085114	0.9846976893459
hsa-miR-26b-5p	2.06034423425795	0.997552741550041
hsa-miR-589-5p	2.06811826275539	0.985059432837802
hsa-miR-26b-3p	2.08756469101347	0.977084311519483
hsa-miR-2355-3p	2.09433998879725	0.969399283690183
hsa-miR-3617-5p	2.09746061501771	0.981988413283544
hsa-miR-550a-3p	2.1284762494724	0.987415841516067
hsa-miR-616-5p	2.13580502050247	0.991823693166523
hsa-miR-19a-3p	2.15153200473789	1
hsa-miR-17-5p	2.15996454119048	0.999999945584287
hsa-miR-126-5p	2.17508393940489	0.999701429130104
hsa-miR-1255a	2.21585225556184	0.974812397935562
hsa-miR-590-5p	2.21685329870836	0.99460828760617
hsa-miR-3074-3p	2.22001746634021	0.960906717373673
hsa-miR-23a-5p	2.23589052342001	0.982344877826828
hsa-miR-374a-5p	2.23615546115337	0.993031536249846
hsa-miR-3120-3p	2.2562874518312	0.963942219029501
hsa-miR-1285-5p	2.28062437653445	0.984196651646183
hsa-miR-23a-3p	2.2975411251823	1
hsa-miR-126-3p	2.29994932794894	0.998010771577144
hsa-miR-93-5p	2.31242896019878	1
hsa-miR-103a-2-5p	2.32010910460463	0.992872675946331
hsa-miR-140-5p	2.32208021572957	0.998858028329731
hsa-miR-4802-5p	2.33230599392774	0.984126944951044
hsa-miR-628-5p	2.33488682234823	0.987680829910271
hsa-miR-423-3p	2.3540592253084	0.994665158003038
hsa-miR-339-5p	2.35818967052861	0.997549967140673
hsa-miR-1277-5p	2.38896496234431	0.981140966159165
hsa-miR-21-5p	2.40066849145795	1
hsa-miR-141-3p	2.40745248738574	0.983716609436366
hsa-miR-301a-5p	2.43449896945812	0.985023696235786
hsa-miR-556-5p	2.44747440557514	0.984799183174109
hsa-miR-3130-5p	2.44867478636215	0.984445999767953
hsa-miR-301a-3p	2.48114189958558	0.997835442504582
hsa-miR-185-3p	2.51304413679124	0.993071726877137
hsa-miR-3614-5p	2.5176054407473	0.994336419109851
hsa-miR-194-5p	2.55276117579632	0.996224874890573
hsa-miR-642a-3p	2.56410654268088	0.983960353811293
hsa-miR-378a-3p	2.58435045535526	0.994617300970196
hsa-miR-1307-3p	2.59614732707063	0.99490046413055
hsa-miR-188-5p	2.60829822785291	0.98406980351642
hsa-miR-4454	2.61250819111205	0.995305905415826
hsa-miR-339-3p	2.62056745846704	0.989118430636333
hsa-miR-331-3p	2.64295028024471	0.983982266767571
hsa-miR-146b-5p	2.66219319113288	0.999936064550578
hsa-miR-505-5p	2.66372658824456	0.986863910583432
hsa-miR-940	2.66461190353203	0.983732506381104
hsa-miR-21-3p	2.67425762697218	0.995553859144819
hsa-miR-208a-3p	2.68495975414921	0.987115579829942
hsa-miR-20a-3p	2.68525628072756	0.995569567634303
hsa-miR-4785	2.69579741782981	0.984445973722696
hsa-miR-5187-3p	2.69943034591802	0.993014060218925
hsa-miR-106b-5p	2.70778407423232	0.99997306213566
hsa-miR-130b-5p	2.72623352005074	0.996237028421371
hsa-miR-3194-5p	2.78343845585324	0.983706410721028
hsa-miR-503-5p	2.78893243244404	0.991137033588714
hsa-miR-30e-3p	2.79374887045263	0.995245114427409
hsa-miR-942-5p	2.81265981949321	0.994118618691505
hsa-miR-191-3p	2.83130341220579	0.992625398239565
hsa-miR-652-3p	2.88362979002715	0.998948113079665
hsa-miR-181a-2-3p	2.88753409517193	0.996196646199209
hsa-miR-222-3p	2.90549452947401	1
hsa-miR-4732-5p	2.90972894901522	0.984041017151914
hsa-miR-1185-1-3p	2.95456849891454	0.989650329445311
hsa-miR-6803-3p	2.96982594500007	0.996181856471048
hsa-miR-548ax	2.97896888324952	0.985378358954203
hsa-miR-130b-3p	2.98784505236361	0.996195426668762
hsa-miR-7-1-3p	3.00683984693014	0.999604190123462
hsa-miR-27a-3p	3.05535716623559	1
hsa-miR-5690	3.06141343083968	0.988492133850765
hsa-miR-378a-5p	3.07529387278555	0.993523251923881
hsa-miR-548k	3.08054074686795	0.996185774626942
hsa-miR-532-5p	3.08613140840302	0.995345956043916
hsa-miR-590-3p	3.09176422290794	0.995926195121582
hsa-miR-326	3.11610386245469	0.997418998333607
hsa-miR-331-5p	3.13174671887589	0.995667872652433
hsa-miR-548o-3p	3.13304804628994	0.99560380274104
hsa-miR-624-5p	3.14946615493002	0.996167717575521
hsa-miR-93-3p	3.15380066218985	0.99889191280067
hsa-miR-197-3p	3.17383566431445	0.999106396978604
hsa-miR-1976	3.18456162532088	0.99497061970124
hsa-miR-25-3p	3.19007450919582	0.999999992993848
hsa-miR-221-3p	3.19095010620046	1
hsa-miR-5684	3.20342809025097	0.994823873807757
hsa-miR-182-5p	3.20922251222032	0.996627566143683
hsa-miR-3667-5p	3.21365964024242	0.984163715500175
hsa-miR-16-2-3p	3.22913422360541	0.985824078055116
hsa-miR-454-3p	3.23427095250384	1
hsa-miR-1256	3.24472402927572	0.983741681969739
hsa-miR-1260b	3.26561638471399	0.999335712856839
hsa-miR-144-3p	3.27279800104059	0.995177934699529
hsa-miR-1304-3p	3.27973763285785	0.996130639348844
hsa-let-7d-3p	3.31302980061512	0.995795881826274
hsa-miR-451a	3.31769538520782	1
hsa-miR-425-5p	3.3268955878572	1
hsa-miR-1537-3p	3.32913936788743	0.996210923276236
hsa-miR-3613-3p	3.33767396647575	0.992112384597979
hsa-miR-2355-5p	3.40417890563269	0.993883665477605
hsa-miR-15a-5p	3.43348810652737	0.999999999999999
hsa-miR-361-3p	3.43410341347906	0.99914883969905
hsa-miR-200c-3p	3.44529143265155	0.997324370458161
hsa-miR-4772-3p	3.44624514961875	0.995767637901201
hsa-miR-3912-3p	3.46222458321834	0.996120826182095
hsa-miR-454-5p	3.52531700336408	0.997633035559948
hsa-miR-4326	3.56180543977553	0.99681446533607
hsa-miR-4286	3.6033336192812	0.999379741107118
hsa-miR-96-5p	3.63379108934611	0.994798498572508
hsa-miR-28-3p	3.66338843214191	0.998535621524319
hsa-miR-3909	3.69490236671781	0.992639458654732
hsa-miR-155-5p	3.72379895462592	0.996798907844577
hsa-miR-342-5p	3.7262096494959	0.995434599620838
hsa-miR-629-3p	3.78245421654377	0.99671300775433
hsa-miR-106b-3p	3.79255503503147	0.9975636440504
hsa-miR-425-3p	3.810933934476	0.997328197715737
hsa-miR-3667-3p	3.81291268364085	0.996210490945696
hsa-miR-6503-5p	3.85767678349942	0.996281334779443
hsa-miR-424-3p	3.95648082894429	0.996238691693663
hsa-miR-4791	3.96327893994252	0.995476900982947
hsa-miR-484	3.96664033537582	1
hsa-miR-221-5p	4.00024971377079	0.999047421408788
hsa-miR-5193	4.01520510563389	0.997920011059952
hsa-miR-16-5p	4.03231132883609	1
hsa-miR-4433b-3p	4.0368181972691	0.992303389450951
hsa-miR-642a-5p	4.10555424436991	0.994675022149431
hsa-miR-548e-3p	4.1192231220841	0.997794566673716
hsa-miR-766-3p	4.2036125972602	0.997565564322604
hsa-miR-1275	4.21338990899564	0.994722941540125
hsa-miR-15b-5p	4.22337271027497	1
hsa-miR-191-5p	4.236035063694	0.999999999999999
hsa-miR-582-5p	4.25447399626105	1
hsa-miR-589-3p	4.25588709490282	0.994879679632153
hsa-miR-582-3p	4.26215920238041	0.996220355987037
hsa-miR-652-5p	4.31790538576342	0.997607456011262
hsa-miR-2115-5p	4.40915873653833	0.996503056468534
hsa-miR-16-1-3p	4.558011288794	0.994782550689178
hsa-miR-542-5p	4.59829527004487	0.998857164067008
hsa-miR-142-3p	4.70381603627605	0.999999999999999
hsa-miR-5100	4.72539126022989	0.999853400521515
hsa-miR-450a-5p	4.73743852876466	0.998270223246689
hsa-miR-3591-3p	4.78432351622903	0.994830994236309
hsa-miR-4521	4.85884736801517	0.997840132624321
hsa-miR-192-5p	4.86717235191411	1
hsa-miR-3615	4.91954501121909	0.99914919663444
hsa-miR-548w	4.98341704823987	0.999999965850431
hsa-miR-486-3p	5.01421470822518	0.99769798042065
hsa-miR-15b-3p	5.07981405267913	0.999326754147823
hsa-miR-15a-3p	5.09007114313953	0.99918470885733
hsa-miR-342-3p	5.10295984573467	0.999999999999995
hsa-miR-4772-5p	5.12254770966283	0.998967251107944
hsa-miR-150-3p	5.28504786842163	0.999999999999884
hsa-miR-551a	5.30974003307793	0.999846625605665
hsa-miR-1285-3p	5.31084850023562	0.999999930085293
hsa-miR-144-5p	5.34234489146162	1
hsa-miR-618	5.39336828946095	0.998950580640045
hsa-miR-627-5p	5.53758670068168	1
hsa-miR-431-5p	5.60197982832144	0.99949457663294
hsa-miR-6503-3p	5.61068575513148	0.999969089517427
hsa-miR-486-5p	5.62082140549153	0.999999999991997
hsa-miR-27a-5p	5.6571609727714	1
hsa-miR-450b-5p	6.02085111929443	0.999780007321486
hsa-miR-142-5p	6.04760016948392	1
hsa-miR-941	6.21975648677244	1
hsa-miR-4433b-5p	8.12391035866723	1
hsa-miR-223-5p	8.70148949790032	1
hsa-miR-223-3p	8.70666219182252	0.999999999999999
hsa-miR-150-5p	9.11572699037412	1
