# Supplementary material for: Wide-Ranging Analysis of MicroRNA Profiles in Sporadic Amyotrophic Lateral Sclerosis Using Next-Generation Sequencing
Source: Front Genet. 2018 Aug 14;9:310. doi: 10.3389/fgene.2018.00310 (PMC6102490; doi:10.3389/fgene.2018.00310)
Supplement: FILE S2 — Fold change and posterior probability of miRNAs in ALS blood and neuromuscular junction samples. [file Table_3.XLSX]

## Sheet: Foglio1
Coordinate_premiRNA	Mature_Sequence	premiRNA_Sequence
chr22:39715010-39715158-	CACAGATGATGAACTTATTGACGGGCG	CCGCTGGTGCACTCCGAAGGCCTCTGGAGCTCGCAGAAACCACAGATGATGAACTTATTGACGGGCGGACAGAAACTGTGTGCTGATTGTCACGTTCTGATTTGGCTCTGCGGAGTTCTTTGGCCTGTGTGTATCAGTGTAATTAGTGT
chr17:19091372-19091494+	AACCACGAGGAAGAGAGGTAGCGT	GAAGTTTCTCTGAACGTGTAGAGCACCGAAAACCACGAGGAAGAGAGGTAGCGTTTTCTCCTGAGCGTGAAGCCGGCTTTCTGGCGTTGCTTGGCTGCAACTGCCGTCAGCCATTGATGATCG
chr17:19093393-19093515-	AACCACGAGGAAGAGAGGTAGCGT	GAAGTTTCTCTGAACGTGTAGAGCACCGAAAACCACGAGGAAGAGAGGTAGCGTTTTCTCCTGAACGTGAAGCCGGCTTTCTGGCGTTGCTTGGCTGCAACTGCCGTCAGCCATTGATGATCG
chr9:79186817-79186941	AAACCATTCGTAGACGACCTGCTTC	GCAACGCACGTTCGTGGGGAACCTGGCGCTAAACCATTCGTAGACGACCTGCTTCTGGGTCGGGGTTTCCTACTTAGCAGAGCAGCTCGTTCGATGCGATCTATTGAAAGTCAGCCCTCGACACA
chr1:45244022-45244170+	TCTCAGTGATGAAAACTTTGTCCAGTT	TTTGTATTTGGGGAAGTCTCTGCCCAGGCTGAGGGGGCTGTCTCAGTGATGAAAACTTTGTCCAGTTCTGCTACTGACAGTAAGTGAAGATAAAGTGTGTCTGAGGAGACAGCTGGCTTCATGCTTGCCCCCAGGGTACCTGAACCCAC
chr3:49058041-49058149+	GGACGAAATCCAAGCGCAGCTG	GGCGCTGCTCAGGCAGGAGAGCAGGGGACGAAATCCAAGCGCAGCTGGAATGCTCTGGAGACAACAGCTGCTTTTGGGATTCCGTTGCCCGCTGTCCAGCCGTTGGCGG
chr22:43011305-43011427+	GATGCCTGGGAGTTGCGATCTGCC	CACTGCTAATGTGAGACGAATTTTTGAGCGGGTAAAGGTCGCCCTCAAGGTGACCCGCCTACTTTGCGGGATGCCTGGGAGTTGCGATCTGCCCGACCTTATTCACGCCTAAAAAGTAGACTG
chr3:121640929-121641039+	TGGCAAAACTGCAATAACCTTTG	ATATACTGAATGTGCTATTTAGGTTTGTGCAAAAGTTATTGTGGTTTTTGCCATTGAAAGTAATGGCAAAACTGCAATAACCTTTGCACCAACCTAATAAATGAGAAGCTA
chr1:150207063-150207153+	TGAGGCCGAGAAGGCAACCGCGA	AAAACGGGTCGCCTCCCAACCCGCGTTGTCCTCGCGCCTTCGCCCTGGGTAGGTGAGGCCGAGAAGGCAACCGCGAAAAGGAGGCGGAAAC
chr2:74766413-74766531-	CAGTTCAATGGTGTTCAGCAGA	GGATTGACATCGCTAGATTTCCCATTACTGTTGCTGAATCCAGAGAGCAGCATGAGTTCCTGAAATGCAGTTCAATGGTGTTCAGCAGACGGTGGATGCGGAAAATCTTCATTTTTCCC
chr13:27259441-27259571+	TATGTGCCTAGTGGCTGCTGTCT	ATAGAAATGCTCCAGCCTGCAGCGTCCCAGAGAGTAGCCACTAGCCACATGTCAGTTCATGCTTTTAAGGCTATATGTGCCTAGTGGCTGCTGTCTGGGATGGTGCAGCTCCACAGTTTTCTCTAATGGTG
chr21:9827349-9827439+	ACCACGGGTGACGGGGAATCAGG	TCGAACGTCTGCCCTATCAACTTTCGATGGTAGTCGCCGTGCCTACCATGGTGACCACGGGTGACGGGGAATCAGGGTTCGATTCCGGAGA
chr14:60113646-60113774-	TTATCCAGCTTGTTACTATATG	CTCTTGAAGACAGCATACCATTGGGCCTTGCTTCTTTATCCAGCTTGTTACTATATGCTTTTTAAATGGGGCACAGAGTGACAAGCTGGTTAAAGAAGCAAGACCCCTTCAAGATTATTATTGATATGT
chr15:69109006-69109122-	GCTGGTGAGCTTAACCTACCT	GACCTGGGTTTGAATTCCTCCTGCCACAAGGAGGTAGGATACGTTTACCTGCCCTTGTGACCTTGGGCTGGTGAGCTTAACCTACCTTTTTGAAGCTTTGTTTCTTCACCTGTAAAA
chr12:81300324-81300440-	TCTGGCTCCTTTCTAATCACT	GCCATGGTGTCTAATGTTCCCTTCTTTGCGTCTGGCTCCTTTCTAATCACTATGTCAGGATGCCACAGTGATTAGACAGGAGCCAGACACAAAGTGTGGTTCTTAGAAAAAGGAACC
chr2:33498364-33498502+	ACAACTTACAACATGGCCTTTT	TCTAAGATGAACTACAATGAATAGAAACTCATTAATAGGCCATTTTGGAAGCTGTTTTATTAATAATTGATTTTCTTACAACTTACAACATGGCCTTTTTCTGAGTTTCTTCTCACTTCAGTTCATCTTAAAAATGGCT
chr18:29600484-29600592+	TAGTCCTTAAAAACATGTTGTG	ACCGTTATTATGAATGCAAGTGCACAACATGTTTTTGAGGACCACTTTTGAAAGGATTTAGGTAGTCCTTAAAAACATGTTGTGCACTTGCAGTCAAAAGTTTTGACGC
chr19:13063411-13063537+	CTTCCCCACCCTCTCCTGCAG	TGACTGAATGAAAAAGCAAGGGCTGTGATGACCTGGGGAGAGGAGGGGACCAGGGCTGTGAATTACCTTCCCTTCCCCACCCTCTCCTGCAGCAAATCAGCCGGCACCAGGAGCAGTTCATCCAGAT
chr2:64528752-64528880-	ATGGTGTACATGATGTTTTGAT	ACAACATGGAACATTTGGAACATTTGTATACATTTATGGTGTACATGATGTTTTGATATGACACGTGACATCAAAACATCATGTTGTACACCTTAAATGTATACAAATTTTACTTGTCAGTTAAAAAAA
chr3:104974858-104974964-	GCTGTGATGGCCGAGTGGTTAAGGT	AGATATGGTTAATTTCTGTGGCTGTGATGGCCGAGTGGTTAAGGTGTTGGACTCAACATGGTTAATTTCTGTGCAGCATCACACCTTATCCAGGAAATACCTATT
chr5:93905132-93905278-	TCGTGGTTGTAGTCCGTGCGAGAATA	TTATTAACGAGTTGGTTTTGCGTGTTGGGGTCATTAGTGTTCTTGTAGTTGAAATACAACGATGGTTTTTCATATCATTGGTCGTGGTTGTAGTCCGTGCGAGAATAATGACATATGCTTTATTTTTGTTAAGTGTGGTTTTAGTAA
chr11:62609033-62609141-	GTACTTCCAGGAACGGTGCACT	CTCCACGCATCGACCTGGTATTGCAGTACTTCCAGGAACGGTGCACTCTCCCTTCGGGGAGAGAACAACCGTTGTTTAATGGAAGATTTCGATCAGTTAGGGTACAAGC
chr21:9827322-9827402+	TTTCGATGGTAGTCGCCGTGCCT	ACGCCCCCCGTGGCGGCGACGACCCATTCGAACGTCTGCCCTATCAACTTTCGATGGTAGTCGCCGTGCCTACCATGGTGA
chr22:43011313-473011419+	GATGCCTGGGAGTTGCGATCTGCCCG	ATGTGAGACGAATTTTTGAGCGGGTAAAGGTCGCCCTCAAGGTGACCCGCCTACTTTGCGGGATGCCTGGGAGTTGCGATCTGCCCGACCTTATTCACGCCTAAAAA
chr16:33963801-33963947+	AACGAGACTCTGGCATGCTAACTAGT	TGATAGCTGTTTCTCTGTTCCATGGGTGGTGGTGCATGGCCTTAGTTGGTGGAGTGATTTGTCTGGTTAATTCCAATAACCAACGAGACTCTGGCATGCTAACTAGTTACGTGACCCCCGAGCGGTCGGCGTCCCCCAACTTCTTAG
chr5:108949147-108949285+	TGACCTTCCAGAGTCCTTGCCA	CCAGAGCAGGTTTAAGAACTGAATAAACTTAGAATCTCCAGCTAGCAAGGGCTCCGGAAGGTCATCCTTGGGCCGGATGACCTTCCAGAGTCCTTGCCAGCTGGAGATTCTAAGTTTCTCAGCCCCCGGCAAGCCATTC
chr1:159111368-159111508-	AGGTTCCGGGTTCGAGTCCCGGC	TCAGTTCTGGTGCTGATGCTGTGTGTGTGGTGAGGTCTCTGTGGCGCAATGGACGAGCGCGCTGGACTTCTAATCCAGAGGTTCCGGGTTCGAGTCCCGGCAGAGATGGTCACCTGGCAGGTGCCTCTTTTATTTTGACTA
chr7:143079609-143079705+	CTCTGACCTCTGACCCTCTAG	TTACCTCCCCTGCACCTCTGCCTTGGGGGTGGGGGGATAGAGGCATGGAATAGGTGCTCTGACCTCTGACCCTCTAGCCCAGGGAGAAGGTGAGCAG
chr22:43011306-43011426+	GATGCCTGGGAGTTGCGATCTGC	ACTGCTAATGTGAGACGAATTTTTGAGCGGGTAAAGGTCGCCCTCAAGGTGACCCGCCTACTTTGCGGGATGCCTGGGAGTTGCGATCTGCCCGACCTTATTCACGCCTAAAAAGTAGACT
chr1:160312237-160312371-	GTTGCTTACCAGAAGTTCAA	AGTTGCCAGATAAAATGCAGGATACCCAGTTAAATTTGAATTTCAGGTAAACAATGAATAGTTTTTTAGTCTGTCGTTGCTTACCAGAAGTTCAAATTTATCTGGAAATCTCGTATTTTTATTTGCTAAGTACGG
chrY:6296368-6296466-	TGATCCTACAAGAGGGCAGACA	GCATGTCAGCTGTGGACTCTTGCCTGTCTTCTCTGTGGGATACTTGGGACAGTCTCATGATCCTACAAGAGGGCAGACATGAGCCAGCTGAAAGAAACA
chrY:9573914-9574012+	TGATCCTACAAGAGGGCAGACA	GCATGTCAGCTGTGGACTCTTGCCTGTCTTCTCTGTGGGATACTTGGGACAGTCTCATGATCCTACAAGAGGGCAGACATGAGCCAGCTGAAAGAAACA
chr22:50862766-50862902+	TCCGTCCGCGTGTGGAAGGTC	GGTCTGTCCGCGTGTGGAAGGTCCGTCCGCGTGTGGAAGGTCCGTCCGCGTGTGGAAGGTCCGTCAGTGTGTGGAAGGTCCGTCCGCGTGTGGAAGGTCCGTCCGCGTGTGGAACGTCTGTCAGCGTGTGGAAGGTC
chr3:121640933-121641039+	GCAAAACTGCAATAACCTTTG	ACTGAATGTGCTATTTAGGTTTGTGCAAAAGTTATTGTGGTTTTTGCCATTGAAAGTAATGGCAAAACTGCAATAACCTTTGCACCAACCTAATAAATGAGAAGCTA
chr6:108097478-108097592-	TAAAAACCGTGACTACTTCT	AGTGAGTTTCACTTTTATTGGGTGGGTGCAAAAGTAATTGCGGTTTTTGCTATTAGTTTCAATGGTAAAAACCGTGACTACTTCTGCACCAACCTAGTATTTTTATAATTTGCAG
chr11:62623058-62623164-	TTCCTATGATGAGGACCTTTTCACAG	AAAAGTAGCAGTGGGGCTTTGTGAAGGACAAAATGGCGATGGCGGGCCGTGTAGGTCCCCCTTCCTATGATGAGGACCTTTTCACAGACCTGTACTGAGCTCCGTGA
chr21:9827321-9827403+	TTTCGATGGTAGTCGCCGTGCCTA	CACGCCCCCCGTGGCGGCGACGACCCATTCGAACGTCTGCCCTATCAACTTTCGATGGTAGTCGCCGTGCCTACCATGGTGAC
chr19:16477955-16478049-	ATTGATGGCATCGAACCAGG	TCCCGCTGCAAATATCTAGGATTGATGGCATCGAACCAGGTGCCAGGATGATGCCTGGCACCTGGTTTGATGCCATCATTCCCAGATGTTTCTAT
chr13:32703197-32703305+	TCTACTCATCTCCCAGTCATGT	ATATGGTCTTCTCTGTGTGTGTGTCTCTACTCATCTCCCAGTCATGTTGGAGTCCTTATAAGAAGGGGAGACGAGTACAGAGACACACACAGAGATATAACTTCATTTT
chr5:180668784-180668930-	TCCTGGTGATGACAGATGGCATTGTC	ACCTTGAAAGCTCAGGTAATTGGCAGGTGGAATTAGAGGGTCCTGGTGATGACAGATGGCATTGTCAGCCAATCCCCAAGTGGGAGTGAGGACATGTCCTGCAATTCTGAAGGGATTCTCTGTCACTTGGCTCTTCTCTTTCATATA
chr17:293549-293687-	TGGGGCCAGCTTTGGAAGCCTG	TAACTTGGCTGAGGTCTTAAGCTTGTGCGAGTGGGAGCAGGATCCAGGGCTGCTGCCCGCAGTGGCTAACAGTGATGTGGGGCCAGCTTTGGAAGCCTGCACCCCTGTATTTAAATCCCAGCTCCAGTACTCAGTGGCG
chr17:16343316-16343460+	TGACGAAGACTACTCCTGTCTGATT	TGGAACAGTACTGGAGGGTTGTGAGGTGCTTGACTGCTCTGATGAAATCACTAATAGGAAGTGCCGTCAGAAGCGATAACTGACGAAGACTACTCCTGTCTGATTGCAGTCAAGTCTTCACCACTTGCTGGTTCCCAGGAGTAAA
chr7:37824458-37824594+	GCTACCTCTCTGGGTTCTGTT	ACCATTGCTGGGAAATCTCCGTTTTGTGGTTTCTCCTCAGGCTACCTCTCTGGGTTCTGTTTCTTCCCTGTAAAATACTTTAGCAACAGAACCCAGAGAGTCAGCCTGAGTGGAAAGCACTGAAATGCCCTGGCTCT
